# Supplementary material for: Fatty acid synthesis supports tumor progression through facilitating the activity of TORC1 signaling
Source: Cell Death Dis. 2026 Apr 10;17(1):468. doi: 10.1038/s41419-026-08738-6 (PMC13181055; doi:10.1038/s41419-026-08738-6)
Supplement: Supplementary file 9 — Supplementary Table S2 [file 41419_2026_8738_MOESM9_ESM.xlsx]

## Sheet: Munka1
Supplementary Table S2	Detailed genotypes	Referred as (in main text)
Fig. 1	y,w, ey-flp/+; act>y+>Gal4, UAS-GFP/+; FRT82B tub-Gal80/FRT82B	control FRT82B
	y,w, ey-flp/+; act>y+>Gal4, UAS-GFP/UAS-RasV12; FRT82B tub-Gal80/FRT82B Scrib1	control RS
	y,w, ey-flp/+; act>y+>Gal4, UAS-GFP/UAS-RasV12, UAS-ACC[KK102082] RNAi; FRT82B tub-Gal80/FRT82B Scrib1	ACC RNAi RS
Fig. 2	y,w, ey-flp/+; act>y+>Gal4, UAS-GFP/+; FRT82B tub-Gal80/UAS-RasV12, FRT82B Scrib1	control RS
	y,w, ey-flp/+; act>y+>Gal4, UAS-GFP/UAS-FASN1[GD29349] RNAi; FRT82B tub-Gal80/UAS-RasV12, FRT82B Scrib1	FASN1 RNAi RS
	y,w, ey-flp/+; act>y+>Gal4, UAS-GFP/UAS-Lpin[HMJ30181] RNAi; FRT82B tub-Gal80/UAS-RasV12, FRT82B Scrib1	Lpin RNAi RS
Fig. 3	y,w, ey-flp/+; act>y+>Gal4, UAS-GFP/UAS-RasV12; FRT82B tub-Gal80/FRT82B Scrib1	control RS
	y,w, ey-flp/+; act>y+>Gal4, UAS-GFP/UAS-RasV12, UAS-ACC[KK102082] RNAi; FRT82B tub-Gal80/FRT82B Scrib1	ACC RNAi RS
Fig. 4	y,w, ey-flp/+; act>y+>Gal4, UAS-GFP/+; FRT82B tub-Gal80/FRT82B	control FRT82B
	y,w, ey-flp/+; act>y+>Gal4, UAS-GFP/UAS-RasV12; FRT82B tub-Gal80/FRT82B Scrib1	control RS
	y,w, ey-flp/+; act>y+>Gal4, UAS-GFP/UAS-RasV12, UAS-ACC[KK102082] RNAi; FRT82B tub-Gal80/FRT82B Scrib1	ACC RNAi RS
	y,w, ey-flp/+; act>y+>Gal4, UAS-GFP/UAS-RasV12; FRT82B tub-Gal80/UAS-Pten[JF01859] RNAi, FRT82B Scrib1	Pten RNAi RS
	y,w, ey-flp/+; act>y+>Gal4, UAS-GFP/UAS-RasV12, UAS-ACC[KK102082] RNAi; FRT82B tub-Gal80/UAS-Pten[JF01859] RNAi, FRT82B Scrib1	Pten RNAi, ACC RNAi RS
	y,w, ey-flp/+; act>y+>Gal4, UAS-GFP/UAS-RasV12; FRT82B tub-Gal80/UAS-Tsc1[JF01262] RNAi, FRT82B Scrib1	TSC RNAi RS
	y,w, ey-flp/+; act>y+>Gal4, UAS-GFP/UAS-RasV12, UAS-ACC[KK102082] RNAi; FRT82B tub-Gal80/UAS-Tsc1[JF01262] RNAi, FRT82B Scrib1	TSC1 RNAi, ACC RNAi RS
Fig. 5	y,w, ey-flp/+; act>y+>Gal4, UAS-GFP/+; FRT82B tub-Gal80/FRT82B	control FRT82B
	y,w, ey-flp/+; act>y+>Gal4, UAS-GFP/UAS-RasV12; FRT82B tub-Gal80/FRT82B Scrib1	control RS
	y,w, ey-flp/+; act>y+>Gal4, UAS-GFP/UAS-RasV12, UAS-ACC[KK102082] RNAi; FRT82B tub-Gal80/FRT82B Scrib1	ACC RNAi RS
	y,w, ey-flp/+; act>y+>Gal4, UAS-GFP/UAS-RasV12; FRT82B tub-Gal80/UAS-AMPKα[JF01951] RNAi, FRT82B Scrib1	AMPKα RNAi RS
	y,w, ey-flp/+; act>y+>Gal4, UAS-GFP/UAS-RasV12, UAS-ACC[KK102082] RNAi; FRT82B tub-Gal80/UAS-AMPKα[JF01951] RNAi, FRT82B Scrib1	AMPKα RNAi, ACC RNAi RS
Fig. 6	y,w, ey-flp/+; act>y+>Gal4, UAS-GFP/+; FRT82B tub-Gal80/UAS-RasV12, FRT82B Scrib1	control RS
	y,w, ey-flp/+; act>y+>Gal4, UAS-GFP/UAS-ACC[KK102082] RNAi; FRT82B tub-Gal80/UAS-RasV12, FRT82B Scrib1	ACC RNAi RS
	y,w, ey-flp/+; act>y+>Gal4, UAS-GFP/UAS-Lpin[HMJ30181] RNAi; FRT82B tub-Gal80/UAS-RasV12, FRT82B Scrib1	Lpin RNAi RS
Supplementary Fig. S1	y,w, ey-flp/+; act>y+>Gal4, UAS-GFP/UAS-RasV12; FRT82B tub-Gal80/FRT82B Scrib1	control RS
	y,w, ey-flp/+; act>y+>Gal4, UAS-GFP/UAS-RasV12, UAS-ACC[KK102082] RNAi; FRT82B tub-Gal80/FRT82B Scrib1	ACC RNAi RS
Supplementary Fig. S2	y,w, ey-flp/+; act>y+>Gal4, UAS-GFP/UAS-mino[TRiP.HMJ30154] RNAi; FRT82B tub-Gal80/UAS-RasV12, FRT82B Scrib1	mino RNAi RS (tumor)
	y,w, ey-flp/+; act>y+>Gal4, UAS-GFP/UAS-Gpat4[HMS02556] RNAi; FRT82B tub-Gal80/UAS-RasV12, FRT82B Scrib1	Gpat4 RNAi RS (tumor)
	y,w, ey-flp/+; act>y+>Gal4, UAS-GFP/UAS-mdy[HMC06242] RNAi; FRT82B tub-Gal80/UAS-RasV12, FRT82B Scrib1	mdy RNAi RS (tumor)
	y,w, hs-flp[22]/+; gen-3xmCherry-Atg8a, UAS-GFP/UAS-Gpat4[HMS02556] RNAi; act>CD2>Gal4, UAS-GFP, UAS-Dcr2	Gpat4 RNAi (fat body)
	y,w, hs-flp[22]/+; gen-3xmCherry-Atg8a, UAS-GFP/UAS-mino[TRiP.HMJ30154] RNAi; act>CD2>Gal4, UAS-GFP, UAS-Dcr2	mino RNAi (fat body)
	y,w, hs-flp[22]/+; gen-3xmCherry-Atg8a, UAS-GFP/UAS-mdy[HMC06242] RNAi; act>CD2>Gal4, UAS-GFP, UAS-Dcr2	mdy RNAi (fat body)
Supplementary Fig. S3	y,w, ey-flp/+; act>y+>Gal4, UAS-GFP/UAS-RasV12; FRT82B tub-Gal80/UAS-Pten[JF01859] RNAi, FRT82B Scrib1	Pten RNAi RS (tumor)
	y,w, ey-flp/+; act>y+>Gal4, UAS-GFP/UAS-RasV12; FRT82B tub-Gal80/UAS-Tsc1[JF01262] RNAi, FRT82B Scrib1	TSC RNAi RS (tumor)
	y,w, ey-flp/+; act>y+>Gal4, UAS-GFP/UAS-RasV12; FRT82B tub-Gal80/UAS-AMPKα[JF01951] RNAi, FRT82B Scrib1	AMPKα RNAi RS (tumor)
	y,w, hs-flp[22]/+; gen-3xmCherry-Atg8a, UAS-GFP/UAS-Tsc1[JF01262] RNAi; act>CD2>Gal4, UAS-GFP, UAS-Dcr2	Tsc1 RNAi (fat body)
	y,w, hs-flp[22]/+; gen-3xmCherry-Atg8a, UAS-GFP/UAS-Pten[JF01859] RNAi; act>CD2>Gal4, UAS-GFP, UAS-Dcr2	Pten RNAi (fat body)
	y,w, ey-flp/+; act>y+>Gal4, UAS-GFP/UAS-RasV12; FRT82B tub-Gal80/FRT82B Scrib1	control RS (tumor)
	y,w, ey-flp/+; act>y+>Gal4, UAS-GFP/UAS-RasV12, UAS-ACC[KK102082] RNAi; FRT82B tub-Gal80/FRT82B Scrib1	ACC RNAi RS (tumor)
	y,w, ey-flp/+; act>y+>Gal4, UAS-GFP/UAS-RasV12, UAS-ACC[KK102082] RNAi; FRT82B tub-Gal80/UAS-Pten[JF01859] RNAi, FRT82B Scrib1	Pten RNAi, ACC RNAi RS (tumor)
	y,w, ey-flp/+; act>y+>Gal4, UAS-GFP/UAS-RasV12, UAS-ACC[KK102082] RNAi; FRT82B tub-Gal80/UAS-Tsc1[JF01262] RNAi, FRT82B Scrib1	TSC1 RNAi, ACC RNAi RS (tumor)
Supplementary Fig. S4	y,w, hs-flp[22]/+; gen-3xmCherry-Atg8a, UAS-GFP/UAS-AMPKα[JF01951] RNAi; act>CD2>Gal4, UAS-GFP, UAS-Dcr2	AMPKα RNAi (fat body)
	y,w, ey-flp/+; act>y+>Gal4, UAS-GFP/UAS-RasV12; FRT82B tub-Gal80/UAS-AMPKα[JF01951] RNAi, FRT82B Scrib1	AMPKα RNAi RS (tumor)
	y,w, ey-flp/+; act>y+>Gal4, UAS-GFP/UAS-RasV12, UAS-ACC[KK102082] RNAi; FRT82B tub-Gal80/UAS-AMPKα[JF01951] RNAi, FRT82B Scrib1	AMPKα RNAi, ACC RNAi RS (tumor)
Supplementary Fig. S5	y,w, ey-flp/+; act>y+>Gal4, UAS-GFP/+; FRT82B tub-Gal80/UAS-RasV12, FRT82B Scrib1	control RS
	y,w, ey-flp/+; act>y+>Gal4, UAS-GFP/UAS-ACC[KK102082] RNAi; FRT82B tub-Gal80/UAS-RasV12, FRT82B Scrib1	ACC RNAi RS
	y,w, ey-flp/+; act>y+>Gal4, UAS-GFP/UAS-Lpin[HMJ30181] RNAi; FRT82B tub-Gal80/UAS-RasV12, FRT82B Scrib1	Lpin RNAi RS
Supplementary Fig. S6	y,w, ey-flp/+; act>y+>Gal4, UAS-GFP/+; FRT82B tub-Gal80/UAS-RasV12, FRT82B Scrib1	control RS
	y,w, ey-flp/+; act>y+>Gal4, UAS-GFP/UAS-ACC[KK102082] RNAi; FRT82B tub-Gal80/UAS-RasV12, FRT82B Scrib1	ACC RNAi RS
