# Supplementary material for: Fatty acid synthesis supports tumor progression through facilitating the activity of TORC1 signaling
Source: Cell Death Dis. 2026 Apr 10;17(1):468. doi: 10.1038/s41419-026-08738-6 (PMC13181055; doi:10.1038/s41419-026-08738-6)
Supplement: Supplementary file 12 — Supplementary Table S5 [file 41419_2026_8738_MOESM12_ESM.xlsx]

## Sheet: Fig1 F
Control RS day 6
Tumor Area	Lipid Area	(Lipid/Tumor)%
6.67561e+06	2254	0.03
9.73704e+06	5236	0.05
4.32667e+06	125	0
6.58746e+06	503	0.01
3.58333e+06	124	0
8.99564e+06	1363	0.02
5405000	189	0
9.39761e+06	5315	0.06
1.48318e+07	2660	0.02
9.49954e+06	599	0.01
ACC RNAi RS day 6
Tumor Area	Lipid Area	(Lipid/Tumor)%
4.41652e+06	2897	0.07
>1*	0	0
>1*	0	0
>1*	0	0
3400000	68	0
4.40376e+06	1321	0.03
>1*	0	0
>1*	0	0
>1*	0	0
>1*	0	0
>1*	0	0
>1*	0	0
4.39963e+06	1308	0.03
>1*	0	0
>1*	0	0
Control RS day 7
Tumor Area	Lipid Area	(Lipid/Tumor)%
8.39063e+06	116	0
1.36131e+07	4787	0.04
2.09677e+07	1465	0.01
7.83468e+06	312	0
1.57841e+07	2327	0.01
4.44367e+06	12613	0.28
2.11841e+06	1692	0.08
2.37309e+07	3664	0.02
2.4034e+07	5594	0.02
8.4987e+06	9841	0.12
ACC RNAi RS day 7
Tumor Area	Lipid Area	(Lipid/Tumor)%
2.00417e+06	100	0
2.8857e+06	345	0.01
>1*	0	0
4.82184e+06	1583	0.03
>1*	0	0
>1*	0	0
>1*	0	0
1.06667e+06	32	0
>1*	0	0
>1*	0	0
5.40128e+06	1013	0.02
>1*	0	0
500000	10	0
*Our custom ImageJ macro first identified the tumor ROI. When lipid droplets were present, it measured both the lipid signal and the tumor area for normalization. When no droplets were detected, the tumor area was omitted, as the ratio would have been non-informative. These cases were marked with a starred <1 value, indicating only that tumor tissue was present without overlapping lipid droplets.
Shapiro-Wilk test	Control RS day 6	ACC RNAi RS day 6	Control RS day 7	ACC RNAi RS day 7
W	0.8682	0.5125	0.7024	0.5626
P value	0.0953	<0,0001	0.0009	<0,0001
Passed normality test (alpha=0,05)?	Yes	No	No	No
P value summary	ns	****	***	****
Mann Whitney test	RS vs RS ACC d6	RS vs RS ACC d7
P value	0.0422	0.0045
Exact or approximate P value?	Exact	Exact
P value summary	*	**
Significantly different (P < 0,05)?	Yes	Yes
One- or two-tailed P value?	Two-tailed	Two-tailed

## Sheet: Fig1 M
	Control RS day 6	ACC RNAi RS day 6	Control RS day 7	ACC RNAi RS day 7	Control RS day 8	ACC RNAi RS day 8
	7426551	3399744	17848703	3903306	50096930	5530815
	7050843	3364662	10692498	6571557	37141953	6843894
	4034760	2588175	49902330	6798096	53221584	6834861
	3777648	3538464	11831586	6930819	44910310	2045253
	4385097	2125152	15864147	4671555	77157177	7429884
	3815418	1832799	14605242	4445511	27484868	3479007
	4115097	3177258	29893917	7796004	42972858	5912184
	2095764	2814180	20873346	7407174	22674840	3236055
	2688711	3623019	39078523	4317030	48851717
	3229581	5380422	34964802
		2226405
Shapiro-Wilk test
W	0.8647	0.907	0.8994	0.8694	0.9417	0.9047
P value	0.0867	0.2244	0.216	0.1211	0.5997	0.3185
Passed normality test (alpha=0.05)?	Yes	Yes	Yes	Yes	Yes	Yes
P value summary	ns	ns	ns	ns	ns	ns
Unpaired t test with Welch's correction	RS vs RS ACC d6	RS vs RS ACC d7	RS vs RS ACC d8
P value	0.0803	0.0006	<0,0001
P value summary	ns	***	****
Significantly different (P < 0.05)?	No	Yes	Yes
One- or two-tailed P value?	Two-tailed	Two-tailed	Two-tailed

## Sheet: Fig2 E
	control RS	FASN1 RNAi RS	Lpin RNAi RS
	9139389	6418449	5724735
	13627074	2849355	6163065
	17886231	3779268	3006231
	9027024	3942057	5886393
	19061955	4849572	2011107
	15326046	3595737	1457085
	19283454	2657340	2783577
		5260446
Shapiro-Wilk test
W	0.8708	0.9468	0.8531
P value	0.1887	0.6794	0.1311
Passed normality test (alpha=0.05)?	Yes	Yes	Yes
P value summary	ns	ns	ns
ANOVA summary
P value	<0,0001
P value summary	****
Significant diff. among means (P < 0.05)?	Yes
R squared	0.7859
Dunnett's multiple comparisons test	Mean diff,	95,00% CI of diff,	Below threshold?	Summary	Adjusted P Value	A-?
control RS vs. FASN1 RNAi RS	10595425	7125608 to 14065242	Yes	****	<0,0001	B	FASN1 RNAi RS
control RS vs. Lpin RNAi RS	10902711	7319100 to 14486323	Yes	****	<0,0001	C	Lpin RNAi RS

## Sheet: Fig3 C
Control RS
Tumor Area	Number of nuclei	Rel. Number of mitotic nuclei/Tumor Area
729568	201	0.000275505
185327	95	0.000512608
1.40841e+06	116	8.24e-05
384998	87	0.000225975
679600	78	0.000114773
1.03701e+06	176	0.000169719
528606	88	0.000166476
1.12287e+06	127	0.000113103
1.49232e+06	208	0.00013938
402749	85	0.00021105
ACC RNAi RS
Tumor Area	Number of nuclei	Rel. Number of mitotic nuclei/Tumor Area
295893	52	0.000175739
484281	85	0.000175518
858336	184	0.000214368
670481	134	0.000199857
366718	92	0.000250874
1.04282e+06	113	0.00010836
1.01209e+06	219	0.000216384
575999	96	0.000166667
503196	89	0.00017687
Shapiro-Wilk test	Control RS	ACC RNAi RS
W	0.8004	0.942
P value	0.0146	0.603
Passed normality test (alpha=0.05)?	No	Yes
P value summary	*	ns
Mann Whitney test
P value	0.5891
Exact or approximate P value?	Exact
P value summary	ns
Significantly different (P < 0.05)?	No
One- or two-tailed P value?	Two-tailed

## Sheet: Fig3 F
Control RS
Apoptosis in GFP	Tumor Volume	Rate in Tumor
109036	1.57795e+07	0.00690996
216445	2.44641e+07	0.00884746
296503	2.76216e+07	0.0107345
78832	1.48738e+07	0.00530004
149403	2.2393e+07	0.00667187
256318	4.22506e+07	0.00606661
ACC RNAi RS
Apoptosis in GFP	Tumor Volume	Rate in Tumor
247394	7.89585e+06	0.0313321
182469	5572270	0.0327459
238614	1.59867e+07	0.0149258
210766	8.11838e+06	0.0259616
293342	1.3706e+07	0.0214025
320705	1.17551e+07	0.0272822
Shapiro-Wilk test	Control RS Dcp1 rate in tumor	Control ACC RNAi RS Dcp1 rate in tumor
W	0.915	0.9442
P value	0.4699	0.6935
Passed normality test (alpha=0.05)?	Yes	Yes
P value summary	ns	ns
Unpaired t test with Welch's correction
P value	<0,0001
P value summary	****
Significantly different (P < 0.05)?	Yes
One- or two-tailed P value?	Two-tailed
t, df	t=6,449, df=10

## Sheet: Fig4 G
Control RS
Tumor Area	Autophagy area	Area%
1869657	27	0.001
1086380	0	0
1705339	432	0.025
730460	0	0
1814056	1518	0.084
1029420	2549	0.248
1087234	1473	0.135
2682032	1552	0.058
1111939	0	0
1991450	0	0
1455209	874	0.06
1622335	0	0
2154926	512	0.024
ACC RNAi RS
Tumor Area	Autophagy area	Area%
678929	11224	1.653
573376	5723	0.998
446299	459	0.103
553229	1925	0.348
744719	4415	0.593
1549508	1334	0.086
747693	10390	1.39
1119492	19147	1.71
582603	3548	0.609
428923	1729	0.403
Shapiro-Wilk test	Control RS	ACC RNAi RS
W	0.7295	0.8947
P value	0.0011	0.1915
Passed normality test (alpha=0.05)?	No	Yes
P value summary	**	ns
Mann Whitney test
P value	<0,0001
Exact or approximate P value?	Exact
P value summary	****
Significantly different (P < 0.05)?	Yes
One- or two-tailed P value?	Two-tailed

## Sheet: Fig4 H
	Control RS	ACC RNAi RS	Pten RNAi RS	Pten RNAi, ACC RNAi RS	Tsc1 RNAi RS	Tsc1 RNAi, ACC RNAi RS
	23872147	3359589	21357133	7548489	27599015	3618627
	31162346	5141769	38375398	4126860	63684897	3688710
	22689288	3618420	33794449	7170573	30863923	6213525
	37063871	2629026	30057318	7180659	38888598	5235768
	17751864	4092921	22073290	4940760	27806115	6719052
	29167034	3892587	22309622	5944005	60629232	5988651
	33439992	5464095	36891179		46963273	6912615
	18160595	4276656	18992436			7080129
		4779852				6549453
		4314087
Shapiro-Wilk test
W	0.941	0.9868	0.8771	0.8932	0.8704	0.8394
P value	0.6213	0.9912	0.1768	0.3354	0.1872	0.0568
Passed normality test (alpha=0.05)?	Yes	Yes	Yes	Yes	Yes	Yes
P value summary	ns	ns	ns	ns	ns	ns
ANOVA summary
F	37.07
P value	<0,0001
P value summary	****
Significant diff. among means (P < 0.05)?	Yes
R squared	0.8152
Dunnett's multiple comparisons test	Mean diff,	95,00% CI of diff,	Below threshold?	Summary
Control RS vs. ACC RNAi RS	22506492	13554893 to 31458091	Yes	****
Control RS vs. Pten RNAi RS	-1317961	-10753775 to 8117853	No	ns
Control RS vs. Pten RNAi, ACC RNAi RS	20511501	10319657 to 30703345	Yes	****
Control RS vs. Tsc1 RNAi RS	-15684473	-25451468 to -5917477	Yes	***
Control RS vs. Tsc1 RNAi, ACC RNAi RS	20884889	11714926 to 30054851	Yes	****

## Sheet: Fig4 J
	P-S6K density			S6K density			P-S6K/S6K density (ratio)
Control RS	8580.8	11480.1	12323.3	11687.3	13171.1	21386.1	0.734197	0.871609	0.57623
ACC RNAi RS	4429.78	9964.94	5674.95	14957.7	19698	20597.3	0.296155	0.505886	0.275519
Tsc1 RNAi RS	8443.15	9478.7	13720.6	10773.6	13681.6	16481.8	0.783692	0.692808	0.83247
Tsc1 RNAi, ACC RNAi RS	5987.49	8506.7	12026.3	14288.7	16550.6	23671.8	0.419038	0.51398	0.508042
Pten RNAi RS	6485.51	9774	14206.9	12844.9	13085.8	25395.6	0.504908	0.746919	0.559422
Pten RNAi, ACC RNAi RS	4045.83	6610.97	6182.87	14556.3	14137.9	21472.8	0.277944	0.467605	0.28794
Shapiro-Wilk test
W	0.9984	0.8166	0.9706	0.7967	0.9086	0.7894
P value	0.9233	0.1548	0.6709	0.1067	0.4133	0.0895
Passed normality test (alpha=0.05)?	Yes	Yes	Yes	Yes	Yes	Yes
P value summary	ns	ns	ns	ns	ns	ns
Repeated measures ANOVA summary
Assume sphericity?	Yes
F	12.33
P value	0.0005
P value summary	***
Statistically significant (P < 0.05)?	Yes
R squared	0.8604
Dunnett's multiple comparisons test	Mean diff,	95,00% CI of diff,	Below threshold?	Summary	Adjusted P Value
Control RS vs. ACC RNAi RS	0.3682	0,1487 to 0,5876	Yes	**	0.0021
Control RS vs. Tsc1 RNAi RS	-0.04231	-0,2618 to 0,1772	No	ns	0.9641
Control RS vs. Tsc1 RNAi, ACC RNAi RS	0.247	0,02751 to 0,4665	Yes	*	0.0273
Control RS vs. Pten RNAi RS	0.1236	-0,09589 to 0,3431	No	ns	0.3676
Control RS vs. Pten RNAi, ACC RNAi RS	0.3828	0,1634 to 0,6023	Yes	**	0.0016

## Sheet: Fig4 K
	P-4E-BP density			npn-P-4E-BP density			P-4E-BP/non-P-4E-BP density (ratio)
Control RS	23012.8	12280.7	8126.38	19949.9	9767.97	9023.46	1.15353	1.25724	0.900584
ACC RNAi RS	10510.9	7280.06	3406.3	15036.3	10873.3	8895.6	0.699036	0.669538	0.382919
Tsc1 RNAi RS	41998	26210.3	18944.8	25596.2	16708.2	17594.7	1.64079	1.56871	1.07673
Tsc1 RNAi, ACC RNAi RS	24877.5	20044	16379.8	18078.5	14944.7	17675	1.37608	1.34121	0.926723
Pten RNAi RS	30230	21862.9	17073.3	17825.5	11127.4	10138.3	1.69589	1.96477	1.68404
Pten RNAi, ACC RNAi RS	18463.6	23489.5	9548.33	14319.5	11237.1	8709.24	1.28941	2.09036	1.09634
Shapiro-Wilk test
W	0.9449	0.8193	0.8441	0.8078	0.7816	0.8892
P value	0.5473	0.1615	0.2247	0.1333	0.0713	0.3518
Passed normality test (alpha=0.05)?	Yes	Yes	Yes	Yes	Yes	Yes
P value summary	ns	ns	ns	ns	ns	ns
Repeated measures ANOVA summary
Assume sphericity?	Yes
F	13.68
P value	0.0003
P value summary	***
Statistically significant (P < 0.05)?	Yes
R squared	0.8725
Dunnett's multiple comparisons test	Mean diff,	95,00% CI of diff,	Below threshold?	Summary	Adjusted P Value
Control RS vs. ACC RNAi RS	0.52	0,05200 to 0,9879	Yes	*	0.0292
Control RS vs. Tsc1 RNAi RS	-0.325	-0,7929 to 0,1430	No	ns	0.2108
Control RS vs. Tsc1 RNAi, ACC RNAi RS	-0.1109	-0,5788 to 0,3571	No	ns	0.9228
Control RS vs. Pten RNAi RS	-0.6778	-1,146 to -0,2098	Yes	**	0.0059
Control RS vs. Pten RNAi, ACC RNAi RS	-0.3883	-0,8562 to 0,07970	No	ns	0.1131

## Sheet: Fig5 D
	P-AMPK density			Tubulin density			P-AMPK/Tubulin density (ratio)
Control RS	4648.39	1454.93	7526.87	14060.3	4194.07	10857.7	0.330605	0.346902	0.693229
ACC RNAi RS	4865.8	2149.59	3114.95	16468.3	11134.2	13535.7	0.295466	0.193061	0.230129
AMPK RNAi RS	10358	2126.95	6080.46	12950.6	6818.1	10255.5	0.799806	0.311957	0.5929
AMPK RNAi, ACC RNAi RS	5349.05	1243.57	1846.67	15588.9	12981.6	9938.17	0.343132	0.0957947	0.185816
Shapiro-Wilk test
W	0.7836	0.9752	0.9924	0.9759
P value	0.076	0.6981	0.8331	0.7024
Passed normality test (alpha=0.05)?	Yes	Yes	Yes	Yes
P value summary	ns	ns	ns	ns
Repeated measures ANOVA summary
Assume sphericity?	Yes
F	3.956
P value	0.0716
P value summary	ns
Statistically significant (P < 0.05)?	No
R squared	0.6642
Dunnett's multiple comparisons test	Mean diff,	95,00% CI of diff,	Below threshold?	Summary	Adjusted P Value
Control RS vs. ACC RNAi RS	0.2174	-0,1644 to 0,5991	No	ns	0.2741
Control RS vs. AMPK RNAi RS	-0.1113	-0,4930 to 0,2704	No	ns	0.7079
Control RS vs. AMPK RNAi, ACC RNAi RS	0.2487	-0,1331 to 0,6304	No	ns	0.1985

[truncated: 13 more sheets: Fig5 E, Fig5 F, Fig5 G, Fig5 K, Fig6 E, Fig6 G, Fig6 H, Fig S1, Fig S2 A-C, Fig S2 D, Fig S3 A, Fig S3 L-N , Fig S6 E]
